# Supplementary material for: Acanthospermum australe Extract Inhibits the Chaperone Activity of Plasmodium falciparum Heat Shock Protein 70-1
Source: Microorganisms. 2025 Sep 19;13(9):2195. doi: 10.3390/microorganisms13092195 (PMC12472254; doi:10.3390/microorganisms13092195)
Supplement: Supplementary file 1 [file microorganisms-13-02195-s001.zip]

Archive with 1 entries (1 files):
- microorganisms-3750792-supplementary.pdf
